# Supplementary material for: Risk Models to Predict Screen-Detected and Interval Breast Cancers in Population Mammography Screening Participants
Source: Cancers (Basel). 2025 Feb 26;17(5):810. doi: 10.3390/cancers17050810 (PMC11898880; doi:10.3390/cancers17050810)
Supplement: Supplementary file 1 [file cancers-17-00810-s001.zip]

Archive with 1 entries (1 files):
- cancers-3491044-supplementary.pdf
